# Supplementary material for: Effectiveness of the Mindfulness-Based Social–Emotional Growth (MSEG) Program in Enhancing Mental Health of Elementary School Students in Korea
Source: Behav Sci (Basel). 2025 Mar 5;15(3):315. doi: 10.3390/bs15030315 (PMC11939644; doi:10.3390/bs15030315)
Supplement: Supplementary file 1 [file behavsci-15-00315-s001.zip]

Archive with 1 entries (1 files):
- behavsci-3472122-supplementary.pdf
